# Supplementary material for: Dynamics of Polarized Macrophages and Activated CD8+ Cells in Heart Tissue of Atlantic Salmon Infected With Piscine Orthoreovirus-1
Source: Front Immunol. 2021 Sep 16;12:729017. doi: 10.3389/fimmu.2021.729017 (PMC8481380; doi:10.3389/fimmu.2021.729017)
Supplement: Supplementary Table 1 — Ct values for samples. [file Table_1.xlsx]

## Sheet: Sheet1
					EF1	iNOS2	arg2	CD8	GzmA	MHC-I	IL-17A
			Neg Ktrl-HE 4wpc F1		17.03	35	28.4	27.42	32.44	20.85	22.395
			Neg Ktrl-HE 4wpc F2		17.165	35	28.965	28.71	35	23.61	23.79
			Neg Ktrl-HE 4wpc F3		17.645	35	29.925	28.195	32.82	22.36	23.6
			Neg Ktr Heart 6wpc F1		16.74	34.83	27.55	25.43	32.07	21.445	21.825
			Neg Ktr Heart 6wpc F2		16.16	35	26.97	25.63	30.635	20.16	21.545
			Neg Ktr Heart 6wpc F3		16.985	35	27.685	25.25	30.86	21.795	23.355
			Neg Ktr SM 4wpc F1		16.185	32.075	24.22	26.785	30.145	20.705	-
			Neg Ktr SM 4wpc F2		15.905	30.85	23.605	24.825	27.57	18.85	-
			Neg Ktr SM 4wpc F3		16.86	35	23.29	29.07	35	21.955	-
			Neg Ktr SM 6wpc F1		16.155	27.99	22.98	27.21	30.345	20.335	-
			Neg Ktr SM 6wpc F2		16.545	32.9	22.925	26.25	29.335	19.34	-
			Neg Ktr SM 6wpc F3		16.41	29.055	23.795	26.23	29.305	20.295	-
			Heart 4wpc F1		16.295	34.34	26.175	23.615	25.405	14.675	22.145
			Heart 4wpc F2		15.75	35	26.975	26.295	30.045	17.3	22.425
			Heart 4wpc F3		16.755	35	29.89	29.195	31.415	20.74	26.375
			Heart 4wpc F4		26.755							sample not analyzed
			Heart 4wpc F5		15.7	34.76	25.125	24.865	25.405	13.64	20.435
			Heart 4wpc F6		15.51	34.57	23.91	21.405	20.275	13.145	20.82
			Heart 6wpc F1		15.645	35	24.26	19.48	18.255	13.905	23.17
			Heart 6wpc F2		16.16	33.2	24.255	19.315	18.7	15.22	24.41
			Heart 6wpc F3		15.535	35	23.5	18.72	18.275	13.59	22.32
			Heart 6wpc F4		16.025	35	23.58	20.355	18.875	13.995	21.505
			Heart 6wpc F5		15.48	35	22.695	18.81	16.49	12.745	22.175
			Heart 6wpc F6		16.64	35	23.095	18.5	17.815	13.29	20.93
			SM 4wpc F1		17.245	32.12	21.325	28.985	30.7	18.83	-
			SM 4wpc F2		16.82	32.14	20.95	29.78	35	20.21	-
			SM 4wpc F3		18.845	35	22.885	30.09	31.03	20.45	-
			SM 4wpc F4		29.11							sample not analyzed
			SM 4wpc F5		18.265	35	28.5	34.27	35	27.78	-
			SM 4wpc F6		17.335	35	20.59	27.285	27.585	15.88	-
			SM 6wpc F1		16.6	35	21.385	27.42	26.165	15.5	-
			SM 6wpc F2		19.025	34.01	23.915	28.71	27.59	18.325	-
			SM 6wpc F3		18.25	35	22.32	28.195	27.08	16.895	-
			SM 6wpc F4		18.74	35	24.08	25.43	28.67	20.775	-
			SM 6wpc F5		17.825	35	20.72	25.63	26.26	16.155	-
			SM 6wpc F6		17.73	35	21.805	25.25	27.635	16.58	-
